# Supplementary material for: Heterogeneous Photocatalysis of Metronidazole in Aquatic Samples
Source: Molecules. 2021 Dec 15;26(24):7612. doi: 10.3390/molecules26247612 (PMC8708392; doi:10.3390/molecules26247612)
Supplement: Supplementary file 1 [file molecules-26-07612-s001.zip]

Archive with 1 entries (1 files):
- molecules-1489591-supplementary.pdf
